# Supplementary material for: Identification of 90 NAFLD GWAS loci and establishment of NAFLD PRS and causal role of NAFLD in coronary artery disease
Source: HGG Adv. 2021 Aug 24;3(1):100056. doi: 10.1016/j.xhgg.2021.100056 (PMC8756520; doi:10.1016/j.xhgg.2021.100056)
Supplement: Document S2. Tables S1–S6 [file mmc2.xlsx]

## Sheet: Table S1
Table S1: Seven of the previously identified NAFLD GWAS (refs) loci were observed in our NAFLD (n=4,625; 2 replicated loci) or imputed NAFLD status (n=136,840; 7 replicated loci) GWAS analyses.
Phenotype	Gene/Loci	SNP ID	Imputed	Chr	Case (n)	Control (n)	Continuous (n)	Reference
Genome-wide significance												References:
NAFLD	GCKR	rs780094	No	2	592	1405	--	1,11				#	Title	year	first author	journal
Liver fibrosis	--	rs343062	Yes	7	--	--	236	4				1	Genome-Wide Association Analysis Identifies Variants Associated with Nonalcoholic Fatty Liver Disease That Have Distinct Effects on Metabolic Traits	2011	Elizabeth K. Speliotes	PLOS Genetics
Hepatic steatosis	PPP1R3B	rs4240624	Yes	8	--	--	7176	1				2	Genetic variation in PNPLA3 confers susceptibility to nonalcoholic fatty liver disease	2008	Stefano Romeo	Nature Genetics
Liver fibrosis	ZFP90-CDH1	rs698718	Yes	16	--	--	235	3				3	GWAS and enrichment analyses of non-alcoholic fatty liver disease identify new trait-associated genes and pathways across eMERGE Network	2019	Bahram Namjou	BMC Medicine
Hepatic steatosis	NCAN	rs2228603	No	19	--	--	7176	1				4	Genome-Wide Association Study Identifies Variants Associated with Histologic Features of Nonalcoholic Fatty Liver Disease	2010	Naga Chalasani	Gastroenterology
NAFLD	TM6SF2	rs58542926	No	19	1593	2816	2736	6, 8				5	TM6SF2 rs58542926 influences hepatic fibrosis progression in patients with non-alcoholic fatty liver disease	2014	Yang-Lin Liu	Nature Communications
NAFLD	SAMM50	rs3761472 rs2143571	No	22	392-1593	934-2816	--	7, 8				6	Exome-wide association study identifies a TM6SF2 variant that confers susceptibility to nonalcoholic fatty liver disease	2014	Julia Kozilitina	Nature Genetics
			No									7	Genome-wide scan revealed that polymorphisms in the PNPLA3, SAMM50, and PARVB genes are associated with development and progression of nonalcoholic fatty liver disease in Japan	2013	Takuya Kitamoto	Human Genetics
Hepatic fat content	PNPLA3	rs738409	No	22	392-1593	934-8571	235-7176	1,2,3,4,5,6,7,8,9				8	Genetic Polymorphisms of PNPLA3 and SAMM50 Are Associated with Nonalcoholic Fatty Liver Disease in a Korean Population	2018	Goh Eun Chung	Gut Liver
Hepatic steatosis												9	Association of polymorphisms in GCKR and TRIB1 with nonalcoholic fatty liver disease and metabolic syndrome traits	2014	Aya Kitamoto	Endocrine Journal
Liver fibrosis												10	A missense variant in Mitochondrial Amidoxime Reducing Component 1 gene and protection against liver disease	2020	Connor A. Emdin	PLOS Genetics
NAFLD												11	Genome-wide association study of non-alcoholic fatty liver and steatohepatitis in a histologically characterised cohort	2020	Quentin M. Anstee	Journal of Hepatology
NAS score												12	rs641738C>T near MBOAT7 is associated with liver fat, ALT and fibrosis in NAFLD: A meta-analysis	2021	Kevin Teo	Journal of Hepatology
NAS score	IL17RA	rs5748926	Yes	22	--	--	235	3
NAFLD	PARVB	rs5764455	Yes	22	392	934	--	7
All-cause cirrhosis	MARC1	rs2642438	No	1	6591	217284	--	10
NAFLD	HSD17B13	rs9992651	No	4	1483	17781	--	11
Suggestive signals
NAFLD	LYPLALI	rs12137855	Yes	1	592	1405	--	1
Liver fibrosis	FABP1	rs72943235	Yes	2	--	--	235	3
NAFLD	TRIB1	rs2954021 rs2980888	Yes	8	540-1106	1012-8571	--	3,9
NAS score	FDFT1	rs2645424	Yes	8	--	--	236	4
NAFLD	NCAN	rs2228603	Yes	19	592	1405	--	1
Liver fibrosis	TM6SF2	rs58542926	Yes	19	--	--	349	5
NAFLD***	MBOAT7	rs641738	Yes	19	Meta analysis in~1M individuals			12
**The genes/variants highlighted by the grey (genome-wide significant replication; P<5.30E-8) and blue (subgenome-wide significant replication; P<9.00E-7) shades were replicated in our NAFLD (Supplementary table 2) or imputed NAFLD status GWAS analyses (Table 1).
**In the previous reports, the strongest signal in each region were tested in this table.
***This variant was derived from a previous study (Teo et al.) that performed a meta-analysis of rs641738 instead of a full GWAS.

## Sheet: Table S2
Table S2: GWAS statistics of NAFLD (n=4,625) in the 2 significant regions (TM6SF2 on chromosome 19 and PNPLA3 on chromosome 22)
SNP	CHR	BP	ALLELE1	ALLELE0	A1FREQ	BETA	SE	P
rs200210321	19	19393890	A	AG	0.922393	-0.0718583	0.0128103	2e-08
rs10401969	19	19407718	T	C	0.919233	-0.0687272	0.0125516	4.4e-08
19:19432290_AG_A	19	19432290	AG	A	0.926915	-0.074703	0.0132031	1.5e-08
rs73001065	19	19460541	G	C	0.92648	-0.0746081	0.0131063	1.3e-08
rs73004951	19	19695228	C	T	0.910524	-0.0666481	0.0121064	3.7e-08
19:19699398_GA_G	19	19699398	GA	G	0.92763	-0.0742633	0.0134135	3.1e-08
rs738409	22	44324727	C	G	0.764183	-0.0644634	0.00793897	4.7e-16
rs738408	22	44324730	C	T	0.763954	-0.0645405	0.0079406	4.4e-16
rs3747207	22	44324855	G	A	0.765778	-0.06406	0.00796485	8.8e-16
22:44325479_CT_C	22	44325479	CT	C	0.817568	-0.0557927	0.00898284	5.3e-10
rs12485100	22	44325516	G	T	0.831224	-0.0609596	0.0090349	1.5e-11
rs12484801	22	44325565	C	T	0.831225	-0.0609471	0.00903467	1.5e-11
rs12484809	22	44325631	C	T	0.831219	-0.0609661	0.00903567	1.5e-11
rs12483959	22	44325996	G	A	0.831587	-0.0614653	0.00904203	1.1e-11
rs9625962	22	44326272	T	C	0.831348	-0.0610998	0.00904222	1.4e-11
rs11090617	22	44326700	C	T	0.831288	-0.061057	0.00904544	1.5e-11
rs16991158	22	44327179	G	A	0.831318	-0.0610648	0.00904813	1.5e-11
rs36055245	22	44327192	A	G	0.831319	-0.0610636	0.00904824	1.5e-11
rs12484700	22	44327273	A	G	0.829646	-0.0600372	0.00902401	2.9e-11
rs4823173	22	44328730	G	A	0.831424	-0.0609516	0.00905393	1.7e-11
rs2076211	22	44329078	C	T	0.831432	-0.060918	0.00905485	1.7e-11
rs2294433	22	44329275	G	A	0.831368	-0.0609508	0.00905636	1.7e-11
rs1977080	22	44330031	C	T	0.828749	-0.0582431	0.00899549	9.5e-11
rs1977081	22	44330128	T	C	0.826934	-0.0580957	0.00896952	9.4e-11
rs1997693	22	44331513	C	G	0.824688	-0.055866	0.00891035	3.6e-10
rs13056638	22	44331778	C	G	0.82451	-0.0562115	0.00890585	2.8e-10
rs1883348	22	44331815	C	G	0.824499	-0.0562098	0.00890523	2.8e-10
rs1883349	22	44331943	G	A	0.826147	-0.0567511	0.00892903	2.1e-10
rs2281138	22	44332477	T	C	0.824381	-0.0560025	0.00889746	3.1e-10
rs2281137	22	44332493	T	C	0.824361	-0.0560218	0.00889753	3e-10
rs2281135	22	44332570	G	A	0.826151	-0.0566386	0.00892158	2.2e-10
rs2072907	22	44332653	C	G	0.824488	-0.0560739	0.00889693	2.9e-10
rs34879941	22	44332878	C	T	0.826141	-0.0566249	0.00892202	2.2e-10
rs36038527	22	44332888	TC	T	0.174145	0.0572859	0.00891804	1.3e-10
rs2072906	22	44333172	A	G	0.826134	-0.0566209	0.00892191	2.2e-10
rs2076207	22	44333370	A	G	0.824463	-0.0560536	0.00889738	3e-10
rs2072905	22	44333479	C	G	0.826133	-0.0566244	0.00892205	2.2e-10
rs2896019	22	44333694	T	G	0.826142	-0.05666	0.00892248	2.1e-10
rs2401512	22	44333945	C	G	0.826132	-0.056659	0.00892245	2.2e-10
rs2896020	22	44333968	T	C	0.82613	-0.0566565	0.00892245	2.2e-10
rs4823176	22	44334476	T	C	0.826132	-0.0566371	0.00892274	2.2e-10
rs4823177	22	44334486	T	C	0.826144	-0.056651	0.00892256	2.2e-10
rs4823178	22	44334529	T	C	0.826143	-0.056649	0.00892257	2.2e-10
rs2281293	22	44334842	T	C	0.824472	-0.0560858	0.00889738	2.9e-10
rs16991175	22	44335331	T	C	0.826132	-0.0566489	0.00892216	2.2e-10
rs35621602	22	44335406	C	A	0.826132	-0.0566522	0.0089222	2.2e-10
rs34352134	22	44335416	C	T	0.826132	-0.0566522	0.0089222	2.2e-10
rs34376930	22	44335453	G	T	0.826131	-0.056651	0.00892218	2.2e-10
rs2073081	22	44335744	T	C	0.826129	-0.0566659	0.0089223	2.1e-10
rs1010023	22	44336098	T	C	0.826192	-0.0567393	0.00892433	2e-10
rs1010022	22	44336310	A	G	0.826192	-0.0567388	0.0089244	2e-10
rs8142145	22	44336496	T	C	0.826191	-0.0567393	0.00892439	2e-10
rs73176497	22	44336957	G	A	0.825931	-0.0564152	0.00892386	2.6e-10
rs926633	22	44337533	G	A	0.826201	-0.0567572	0.00892512	2e-10
rs13056555	22	44339526	C	G	0.826188	-0.0567667	0.00892594	2e-10
rs36069781	22	44340086	C	T	0.826287	-0.0563212	0.00892856	2.8e-10
rs2294915	22	44340904	C	T	0.752129	-0.0589129	0.00783092	5.3e-14
rs2294916	22	44340922	T	G	0.82621	-0.0562876	0.00892761	2.9e-10
rs4823179	22	44341193	T	C	0.82619	-0.0562885	0.00892749	2.9e-10
rs4823180	22	44341298	G	A	0.826165	-0.0562679	0.00892768	2.9e-10
rs4823181	22	44341606	T	C	0.826148	-0.056368	0.00892814	2.7e-10
rs13055900	22	44341666	A	G	0.826153	-0.056382	0.00892851	2.7e-10
rs13055874	22	44341672	T	C	0.826177	-0.0564115	0.00892843	2.6e-10
rs2008451	22	44342969	T	C	0.826166	-0.0565185	0.00892992	2.5e-10
rs1810508	22	44343151	A	G	0.826168	-0.0565134	0.00893014	2.5e-10
rs12484795	22	44343626	A	C	0.816301	-0.0573133	0.00882005	8.1e-11
rs13054885	22	44345771	G	A	0.826123	-0.0565528	0.00893542	2.5e-10
rs2294922	22	44379565	G	C	0.780383	-0.0491038	0.00814974	1.7e-09
**Each LD block (R2<0.2) is separated by the shades of grey and white.

## Sheet: Table S3
Table S3: Independent GWAS variants (R2<0.2) obtained using the imputed NAFLD status (n=136,840) in the UKB.
SNP	CHR	BP	GENPOS	ALLELE1	ALLELE0	BETA	SE	P	GENE*
rs924202	chr1	16442847	0.328827	A	G	-0.0053162	0.000913466	5.9e-09	AL672183.2
rs11260936	chr1	16526194	0.329909	G	C	-0.00799562	0.000916989	2.8e-18	ARHGEF19
rs624698	chr1	62900811	0.92277	A	G	0.0051783	0.000935867	3.1e-08	AL672183.2
rs60286666	chr1	63121101	0.922914	T	TC	-0.00572848	0.000954278	1.9e-09	DOCK7
1:89255345_CATA_C	chr1	89255345	1.18784	CATA	C	-0.00546853	0.000915402	2.3e-09	PKN2
rs17723260	chr1	155058663	1.69913	G	A	-0.00816557	0.00131124	4.7e-10	EFNA3
rs1260327	chr2	27711893	0.473443	A	G	0.00509708	0.000912318	2.3e-08	IFT172
2:27779001_CAAA_C	chr2	27779001	0.473574	CAAA	C	-0.00667236	0.00102608	7.9e-11	AC109829.1
rs355910	chr2	165647332	1.81543	C	T	0.00523892	0.0009217	1.3e-08	COBLL1
rs1515114	chr2	227098387	2.44256	A	G	-0.00547725	0.000911014	1.8e-09	ABC7-43041300I9.1
rs2713538	chr2	227134516	2.44274	A	G	-0.00513549	0.000909326	1.6e-08	ABC7-43041300I9.1
rs598747	chr3	12112010	0.296895	G	A	0.00762052	0.00129895	4.4e-09	SYN2
rs1584063	chr3	12266855	0.297115	G	A	0.00571137	0.000914718	4.3e-10	AC073135.7
rs6802898	chr3	12391207	0.297779	C	T	0.00807329	0.00138864	6.1e-09	PPARG
rs4135275	chr3	12443844	0.297997	A	G	-0.00768624	0.00113721	1.4e-11	PPARG
rs2249407	chr3	12494794	0.298854	C	A	-0.00613055	0.000916049	2.2e-11	AC073135.7
rs73029213	chr3	12501093	0.299024	A	G	-0.00768288	0.00137751	2.4e-08	AC073135.7
rs9852128	chr3	12635623	0.299493	A	G	0.00653577	0.00109023	2e-09	RAF1
3:47294950_AT_A	chr3	47294950	0.687785	AT	A	0.00518756	0.000939997	3.4e-08	KIF9
rs41275531	chr3	53220375	0.69908	G	A	-0.0106133	0.00194202	4.6e-08	PRKCD
rs696516	chr3	136067778	1.494	G	T	-0.00565377	0.00103162	4.2e-08	STAG1
rs28657030	chr4	88201552	1.03055	C	G	0.00557535	0.00101523	4e-08	DUX4L2
rs11727676	chr4	145659064	1.53853	T	C	-0.00978739	0.00155079	2.8e-10	HHIP
rs4835021	chr4	146756405	1.54659	C	T	-0.00812928	0.00110141	1.6e-13	ZNF827
rs13168878	chr5	31054210	0.461983	C	A	0.00671001	0.000953287	1.9e-12	RPL19P11
rs1694068	chr5	53283630	0.644875	T	A	-0.00587387	0.000939949	4.1e-10	ARL15
rs11743303	chr5	55859952	0.681496	A	G	-0.00773267	0.00112573	6.5e-12	AC022431.2
rs571173399	chr5	132441799	1.39078	T	G	0.00596341	0.00108342	3.7e-08	HSPA4
rs440454	chr6	31927342	0.51632	A	G	-0.0056767	0.000970162	4.9e-09	SKIV2L
rs7748270	chr6	32448599	0.520277	C	T	-0.00632062	0.000911791	4.1e-12	XX-C2158C6.2
rs5021727	chr6	32578633	0.520453	A	G	-0.00542275	0.000916272	3.3e-09	XX-C2158C6.2
rs9271325	chr6	32582513	0.520477	C	G	0.00512579	0.000913415	2e-08	XX-C2158C6.2
rs9271406	chr6	32587588	0.520496	A	G	-0.00512675	0.000911496	1.9e-08	XX-C2158C6.2
rs2213287	chr6	32605508	0.52062	G	T	-0.00544481	0.000931157	5e-09	HLA-DQA1
rs9272699	chr6	32609229	0.52064	C	A	0.00587135	0.0010442	1.9e-08	HLA-DQA1
rs1150781	chr6	34214322	0.545851	C	G	0.00975853	0.00160309	1.1e-09	C6orf1
rs4711750	chr6	43757082	0.676952	T	A	-0.00869145	0.000910671	1.4e-21	XX-C2158C6.2
rs1115232	chr6	81125936	0.92164	C	T	-0.00782979	0.00143258	4.6e-08	XX-C2158C6.2
rs6916318	chr6	127435106	1.32814	A	T	-0.00499497	0.000912599	4.4e-08	XX-C2158C6.2
rs141783576	chr6	127439897	1.32815	G	C	-0.0107555	0.00179339	2e-09	RSPO3
rs775280962	chr6	130370404	1.35987	C	CCT	-0.00537885	0.000970775	3e-08	L3MBTL3
rs151288714	chr6	139839768	1.50319	A	AAAAC	0.00571141	0.000915442	4.4e-10	XX-C2158C6.2
rs1635852	chr7	28189411	0.463026	T	C	0.00748161	0.000909308	1.9e-16	JAZF1
rs13230514	chr7	73048095	0.899844	A	G	0.00552379	0.00100319	3.7e-08	PIP5K1P2
rs755382741	chr7	116409675	1.31678	CT	C	-0.00540625	0.000972469	2.7e-08	MET
7:130438531_CTTTTTT_C	chr7	130438531	1.40175	CTTTTTT	C	0.00509538	0.00091545	2.6e-08	PIP5K1P2
rs326	chr8	19819439	0.472631	A	G	0.00624397	0.00100117	4.5e-10	LPL
rs1441764	chr8	19863024	0.472814	C	T	0.00544373	0.000980487	2.8e-08	C8orf33
rs13439782	chr8	19929778	0.473438	T	G	0.00598362	0.00100525	2.6e-09	C8orf33
rs80026582	chr8	19932863	0.47354	C	T	0.011753	0.0016458	9.3e-13	C8orf33
rs6994124	chr8	72493185	0.950446	T	C	-0.00647038	0.00104338	5.6e-10	RP11-1102P16.1
rs10108430	chr8	95961794	1.13126	C	T	0.00513533	0.000910644	1.7e-08	NDUFAF6
rs2385114	chr8	126447308	1.45276	C	T	-0.00613473	0.000922109	2.9e-11	TRIB1
rs2954030	chr8	126491304	1.45329	T	C	0.00925185	0.000955088	3.4e-22	RP11-136O12.2
rs4604455	chr8	126518027	1.45369	T	C	-0.00708248	0.000961622	1.8e-13	RP11-136O12.2
rs10811662	chr9	22134253	0.437809	G	A	0.006627	0.00120097	3.4e-08	RNU6-785P
rs1044531	chr9	117098650	1.39233	C	T	0.00895582	0.00162012	3.2e-08	AKNA
rs1926736	chr10	17891705	0.39932	A	G	-0.00574541	0.000935753	8.3e-10	MRC1L1
rs12359178	chr10	18136543	0.410933	G	A	-0.0093438	0.00129954	6.5e-13	MRC1
rs72805692	chr10	71099109	0.924477	A	G	0.00833393	0.00140623	3.1e-09	HK1
rs2579174	chr10	79530213	1.03749	C	T	-0.00698942	0.000952042	2.1e-13	RPL23AP60
rs1248890	chr10	79700054	1.03829	G	T	-0.00771313	0.000916618	3.9e-17	RPL23AP60
rs7916441	chr10	80925577	1.06522	G	C	0.00612755	0.000918721	2.6e-11	ZMIZ1
rs6583826	chr10	94347830	1.21048	G	A	0.00501262	0.000911998	3.9e-08	RPL23AP60
rs2862928	chr10	101798346	1.28793	T	C	0.00562699	0.000915119	7.8e-10	RPL23AP60
rs7893985	chr10	101893418	1.2884	G	A	0.00556324	0.00091195	1.1e-09	RPL23AP60
rs41290534	chr10	102027536	1.28877	A	T	-0.00816631	0.0014339	1.2e-08	RPL23AP60
10:114779557_ATT_A	chr10	114779557	1.39793	ATT	A	-0.00526559	0.000920175	1.1e-08	TCF7L2
rs1263151	chr11	116641028	1.26042	C	T	0.00539971	0.000910281	3e-09	BUD13
rs2070669	chr11	116701122	1.26121	C	G	0.005831	0.00102784	1.4e-08	APOC3
rs4225	chr11	116703671	1.26124	G	T	0.0052262	0.00095727	4.8e-08	APOC3
rs473172	chr11	116807970	1.26172	A	G	0.00758713	0.00138423	4.2e-08	SIK3
rs1169289	chr12	121416622	1.45397	C	G	0.00563777	0.000926601	1.2e-09	HNF1A-AS1
rs2274685	chr14	103575070	1.11874	A	G	-0.00556103	0.000926763	2e-09	EXOC3L4
rs3760230	chr17	1994071	0.0687281	C	G	0.0051023	0.000922724	3.2e-08	SMG6
rs11653507	chr17	65892064	0.947841	T	A	0.0064673	0.00108664	2.7e-09	BPTF
17:66085081_CT_C	chr17	66085081	0.947992	CT	C	0.00726354	0.00111867	8.4e-11	AC139099.3
rs2279162	chr17	73259083	1.09812	C	T	-0.00546805	0.000993838	3.8e-08	MRPS7
rs9908820	chr17	73408819	1.09854	A	G	-0.0058001	0.00102889	1.7e-08	AC139099.3
rs62096389	chr18	55968715	0.786164	C	A	0.00928036	0.00164596	1.7e-08	NEDD4L
rs4940694	chr18	56106159	0.787133	C	T	0.00596617	0.000915549	7.2e-11	AC139100.3
rs7504657	chr18	56147555	0.787354	C	T	-0.00516112	0.000921097	2.1e-08	AC139100.3
rs12454712	chr18	60845884	0.867586	T	C	0.00513453	0.000938859	4.5e-08	BCL2
rs58489806	chr19	19456917	0.462151	C	T	-0.00903633	0.00160993	2e-08	MAU2
rs6510374	chr19	33849121	0.561899	G	C	0.00505221	0.000911567	3e-08	AC016629.3
rs492602	chr19	49206417	0.774557	A	G	-0.00503677	0.000912847	3.4e-08	FUT2
rs4809604	chr20	45550489	0.690014	T	G	-0.00596076	0.000928125	1.3e-10	EYA2
rs6066150	chr20	45606853	0.691692	G	C	0.0056419	0.00101933	3.1e-08	EYA2
rs4819649	chr22	18396329	0.0688999	A	C	-0.00656022	0.000995057	4.3e-11	MICAL3
rs9604818	chr22	18480171	0.0694727	C	T	0.00725059	0.00100574	5.6e-13	MICAL3
rs2006092	chr22	24995668	0.228997	A	G	-0.0160736	0.000954297	1.2e-63	SNRPD3
rs5747734	chr22	25027283	0.229204	G	T	-0.0103303	0.00175148	3.7e-09	RABL2B
rs5752775	chr22	29107195	0.338536	G	A	-0.00536096	0.000971638	3.4e-08	CHEK2
rs6006469	chr22	44383617	0.529062	C	G	-0.00594817	0.000936506	2.1e-10	SAMM50
GENE*: The closest gene of the GWAS variants

## Sheet: Table S4
Table S4: The GWAS loci obtained with the imputed NAFLD status overlapped with liver cis-eQTLs regulating 50 eQTL target genes (eGenes).
eGene	SNP	CHR	BP	ALLELE1	ALLELE0	BETA	SE	P
eGenes shared by GTEx and KOBS
EPHA2	rs1497406	1	16505320	A	G	-0.0104395	0.000921868	9.9e-30
ARHGEF19	rs11260930	1	16514343	A	G	-0.00872638	0.000917413	1.9e-21
CPLANE2	rs1008529	1	16582686	G	A	-0.00810314	0.00103077	3.8e-15
HLA-C	rs389883	6	31947460	G	T	-0.00583456	0.000970824	1.9e-09
CYP21A1P	rs389883	6	31947460	G	T	-0.00583456	0.000970824	1.9e-09
HLA-DRB1	rs9268951	6	32433907	G	A	-0.00588671	0.000934426	3e-10
HLA-DQB2	rs9268951	6	32433907	G	A	-0.00588671	0.000934426	3e-10
AGPAT1	rs9271331	6	32582672	C	T	0.00527198	0.000925324	1.2e-08
HLA-DRB6	rs9271546	6	32590154	T	C	-0.00620456	0.000919736	1.5e-11
HLA-DQA2	rs144158892	6	32591313	A	ATCT	-0.00613479	0.000944443	8.3e-11
HLA-DRB5	rs6908808	6	32596869	C	T	0.00695026	0.00103421	1.8e-11
C4A	rs9281986	6	32601737	A	AG	0.00813825	0.00125914	1e-10
HLA-DMA	rs9281986	6	32601737	A	AG	0.00813825	0.00125914	1e-10
HLA-DQB1	rs9272263	6	32603295	G	A	0.00646409	0.00106832	1.4e-09
L3MBTL3	rs7763108	6	130367793	G	T	-0.00547045	0.000970573	1.7e-08
AC091114.1	rs2980888	8	126507308	T	C	0.0100315	0.000995915	7.3e-24
CWF19L1	rs1408579	10	101912194	C	T	0.00793053	0.000908867	2.6e-18
AP006216.2	rs5141	11	116702123	T	C	0.0116353	0.00165666	2.2e-12
CHEK2	rs695625	22	28814890	A	G	-0.0058389	0.0010296	1.4e-08
eGenes identified by GTEx or KOBS
EPHA2	rs1497406	1	16505320	A	G	-0.0104395	0.000921868	9.9e-30
CPLANE2	rs1497406	1	16505320	A	G	-0.0104395	0.000921868	9.9e-30
ARHGEF19	rs11260930	1	16514343	A	G	-0.00872638	0.000917413	1.9e-21
ANO7L1	rs6671165	1	16516110	G	A	-0.0093838	0.000930882	6.7e-24
AL109627.1	rs1008529	1	16582686	G	A	-0.00810314	0.00103077	3.8e-15
ANGPTL3	rs11207970	1	62915473	C	T	0.00586616	0.000951367	7e-10
C2orf16	rs1260326	2	27730940	T	C	0.00908436	0.000932665	2e-22
MKRN2	rs73132351	3	12688284	A	G	0.00773656	0.00116884	3.6e-11
HLA-C	rs389883	6	31947460	G	T	-0.00583456	0.000970824	1.9e-09
MIR6891	rs389883	6	31947460	G	T	-0.00583456	0.000970824	1.9e-09
DXO	rs389883	6	31947460	G	T	-0.00583456	0.000970824	1.9e-09
MICB	rs9268208	6	32280591	T	C	0.00781244	0.00137965	1.5e-08
HLA-DQB1-AS1	rs28952268	6	32446724	C	T	-0.00602049	0.000988401	1.1e-09
HLA-DQB1	rs7748270	6	32448599	C	T	-0.00632062	0.000911791	4.1e-12
HLA-DRB1	rs7748270	6	32448599	C	T	-0.00632062	0.000911791	4.1e-12
HLA-DQB2	rs114269927	6	32575209	G	A	0.0069093	0.00100324	5.7e-12
RNF5	rs535777	6	32577633	G	C	0.00823756	0.00131853	4.2e-10
AGPAT1	rs9271270	6	32580869	C	G	0.00684912	0.00103623	3.9e-11
HLA-DQA1	rs9271270	6	32580869	C	G	0.00684912	0.00103623	3.9e-11
C4A	rs3129755	6	32583057	A	G	-0.00657396	0.000929005	1.5e-12
HLA-DRB6	rs3129755	6	32583057	A	G	-0.00657396	0.000929005	1.5e-12
HLA-DQA2	rs3129755	6	32583057	A	G	-0.00657396	0.000929005	1.5e-12
HLA-DRB5	rs3129756	6	32583063	A	G	-0.0072948	0.000975493	7.5e-14
TNXA	rs6908808	6	32596869	C	T	0.00695026	0.00103421	1.8e-11
NOTCH4	rs6908808	6	32596869	C	T	0.00695026	0.00103421	1.8e-11
CYP21A1P	rs9272173	6	32601268	T	C	0.00694019	0.00104481	3.1e-11
STK19B	rs9272173	6	32601268	T	C	0.00694019	0.00104481	3.1e-11
HLA-DMA	rs9272173	6	32601268	T	C	0.00694019	0.00104481	3.1e-11
L3MBTL3	rs7763108	6	130367793	G	T	-0.00547045	0.000970573	1.7e-08
JAZF1	rs860262	7	28194397	C	A	0.00757032	0.000909862	8.8e-17
AC091114.1	rs2980888	8	126507308	T	C	0.0100315	0.000995915	7.3e-24
DLG5	rs61855849	10	79659934	G	A	-0.00808817	0.00104355	9.1e-15
CPN1	rs148631880	10	101904149	A	ACGTG	0.00736105	0.000928664	2.3e-15
CWF19L1	rs1408579	10	101912194	C	T	0.00793053	0.000908867	2.6e-18
SNORA12	rs1408579	10	101912194	C	T	0.00793053	0.000908867	2.6e-18
AP000892.4	rs2266788	11	116660686	G	A	0.0172017	0.00183075	5.7e-21
AP006216.2	rs651821	11	116662579	C	T	0.0167858	0.00194935	7.2e-18
AP005018.2	rs4520	11	116701535	T	C	0.00768669	0.00107255	7.7e-13
AP000936.3	rs606343	11	116863042	C	A	0.00631822	0.00101862	5.5e-10
C12orf43	rs7139079	12	121415293	G	A	-0.00533253	0.000930417	1e-08
AL161669.1	rs61418148	14	103567020	T	C	-0.00838915	0.00106003	2.5e-15
SRR	rs3760230	17	1994071	C	G	0.0051023	0.000922724	3.2e-08
AC005332.6	17:66076023_TGAATCCTTC_T	17	66076023	TGAATCCTTC	T	0.0073138	0.00112266	7.3e-11
GGA3	rs733301	17	73270159	T	C	-0.00587249	0.000999293	4.2e-09
SLC25A19	rs12936583	17	73304710	C	A	-0.00668406	0.00109136	9.1e-10
NUP85	rs12936583	17	73304710	C	A	-0.00668406	0.00109136	9.1e-10
MRPS7	rs12936583	17	73304710	C	A	-0.00668406	0.00109136	9.1e-10
AC016027.3	rs9618179	22	18476909	C	T	0.00788722	0.00104222	3.8e-14
GGT1	rs2330795	22	24996582	G	A	-0.0162778	0.00096163	2.8e-64
CHEK2	rs695625	22	28814890	A	G	-0.0058389	0.0010296	1.4e-08
The beta, SE, and P for the association between the cis-eQTL and the imputed NAFLD status in the UKB.

## Sheet: Table S5 
Table S5: Novel GWAS variants obtained using the imputed NAFLD status (n=136,840) in the UKB.
SNP	CHR	BP	ALLELE1	ALLELE0	A1FREQ	BETA	SE	P
rs5015881	17	73377816	G	A	0.117541	-0.00798847	0.00141331	1.6e-08
rs5015882	17	73377817	A	G	0.117541	-0.00798847	0.00141331	1.6e-08
rs930296	17	73404168	A	G	0.116879	-0.00778048	0.00141523	3.8e-08
rs930297	17	73404537	C	T	0.116878	-0.0077793	0.00141529	3.9e-08
rs9894003	17	73405860	T	G	0.116583	-0.00810876	0.00141863	1.1e-08
17:73406132_CGTAT_C	17	73406132	CGTAT	C	0.115515	-0.00807058	0.00142789	1.6e-08
rs7222626	17	73409693	C	T	0.116872	-0.00787674	0.00141672	2.7e-08
rs8065441	17	73410447	C	G	0.116932	-0.00776174	0.00141654	4.3e-08

## Sheet: Table S6
Table S6: GWAS summary results of the IVs employed by the MR analysis.												Column names	Annotation
SNP	chr	BP	Allele1	Allele0	E_beta	E_se	E_p	O_beta	O_se	O_p		Allele 1	Effective allele (minor allele)
NAFLD -> CAD												Allele 0	Background allele (major allele)
rs1497407	1	16499605	T	C	-0.00984644	0.000925009	1.8e-26	-0.000935558	0.000765314	0.22		E_beta	Effect size of the variant on the estimator
rs35656642	6	32583610	C	A	-0.00611292	0.000924486	3.8e-11	-0.000675954	0.000765234	0.38		E_se	Standard error of the variant on the estimator
rs7761063	6	130379973	A	C	-0.00542794	0.000971299	2.3e-08	-0.00121658	0.000802205	0.13		E_p	P value of the variant on the estimator
rs2954038	8	126507389	C	A	0.0099522	0.000995394	1.6e-23	0.00219561	0.000823249	0.0077		O_beta	Effect size of the variant on the outcome
rs5752775	22	29107195	G	A	-0.00536096	0.000971638	3.4e-08	-0.0010993	0.000802543	0.17		O_se	Standard error of the variant on the outcome
CAD -> NAFLD												O_p	P value of the variant on the outcome
rs3737720	1	1241800	A	G	-0.000922255	0.00109832	0.4	-0.00146305	0.00173872	0.4
rs17338135	1	24286897	C	T	0.00109945	0.000580257	0.058	-0.000813847	0.000917402	0.38
rs4846770	1	222795569	C	G	-0.00355006	0.000631225	1.9e-08	-0.00279134	0.000999405	0.0052
rs17813250	4	3754715	C	G	0.000373408	0.000581657	0.52	0.000821002	0.000923514	0.37
rs2068466	4	10181921	C	G	0.000361284	0.000618841	0.56	0.000836945	0.00097993	0.39
rs1332844	6	12889004	C	T	-0.00325232	0.000596104	4.9e-08	0.000490717	0.000947371	0.6
rs12190287	6	134214525	C	G	0.0015834	0.000592593	0.0075	-0.000326356	0.00094023	0.73
rs3816861	6	168467737	G	A	-0.000514146	0.000697923	0.46	-0.000802257	0.00111003	0.47
rs10252430	7	142339392	C	G	4.94241e-06	0.000579946	0.99	-0.00130067	0.000921845	0.16
9:140077639_G_A	9	140077639	G	A	0.000380444	0.000662439	0.57	0.00365237	0.00105087	0.00051
rs12315504	12	133525734	T	C	-0.000487992	0.000590817	0.41	-0.000803124	0.000935386	0.39
rs7233989	18	70126	C	T	6.44581e-07	0.000988268	1	-0.00261306	0.00156541	0.095
rs4134826	19	7692076	T	C	0.000529407	0.000824966	0.52	0.000660088	0.00130636	0.61
rs9616968	22	51211031	A	G	0.000365368	0.00112857	0.75	-0.00279837	0.00178744	0.12
ALT->CAD
rs1497407	1	16499605	T	C	-0.0330397	0.00291144	7.6e-30	-0.00117101	0.00058312	0.045
rs61804211	1	161671306	G	T	-0.0324396	0.00465906	3.3e-12	-0.00080956	0.000934981	0.39
rs13012942	2	233475857	T	C	-0.0159808	0.00287855	2.8e-08	0.000393135	0.000576523	0.5
rs687339	3	135932359	C	T	-0.0215017	0.00342711	3.5e-10	-0.00163828	0.000684767	0.017
rs12695769	3	142653650	T	G	0.0160371	0.00291914	3.9e-08	-0.000198586	0.000584408	0.73
4:69359842_TCTCA_T	4	69359842	TCTCA	T	0.01796	0.0030632	4.5e-09	-5.06249e-05	0.000613014	0.93
rs2022083	6	30213540	A	T	0.0211906	0.00377361	2e-08	-0.00136105	0.000751718	0.07
rs2844575	6	31334945	T	C	-0.0213504	0.00287982	1.2e-13	-0.000230263	0.000576512	0.69
rs577272	6	31837963	G	A	-0.016197	0.00287528	1.8e-08	-0.000850868	0.000574627	0.14
rs35656642	6	32583610	C	A	-0.0206098	0.0029142	1.5e-12	-0.000435999	0.00058277	0.45
rs7761063	6	130379973	A	C	-0.0209744	0.00306029	7.2e-12	-0.000997874	0.000611293	0.1
rs9364558	6	160929944	C	G	-0.0167208	0.00287378	5.9e-09	-0.000779316	0.00057467	0.18
rs2945236	8	8168394	G	A	-0.0165574	0.00288254	9.2e-09	0.000219797	0.000577743	0.7
rs6984305	8	9178268	A	T	0.0325512	0.00449204	4.3e-13	0.000128192	0.00089461	0.89
rs12543764	8	21920052	T	C	-0.0210211	0.00371451	1.5e-08	0.000258556	0.000744456	0.73
rs2954038	8	126507389	C	A	0.045603	0.00313068	4.6e-48	0.00215415	0.000626784	0.00059
rs7005083	8	146144517	G	A	0.0232089	0.0029373	2.8e-15	-0.00082889	0.000590389	0.16
rs9645501	10	70986766	G	A	-0.0231558	0.002945	3.8e-15	0.00113962	0.000589673	0.053
rs4073612	11	93865651	G	T	-0.0325448	0.0028709	8.7e-30	-0.000452354	0.000576211	0.43
rs61955214	12	123482424	T	C	-0.0221245	0.00309867	9.3e-13	-0.000620892	0.000620241	0.32
rs73216931	12	123891209	C	T	-0.0198102	0.00312144	2.2e-10	-0.000707735	0.000625237	0.26
rs6573778	14	24872209	T	C	0.0187363	0.00288666	8.5e-11	-0.00104531	0.00057784	0.07
rs2127015	15	73985223	T	C	-0.0163908	0.0028792	1.2e-08	-0.000423535	0.000575819	0.46
rs12933677	16	83983775	T	C	0.0207335	0.00289307	7.7e-13	0.000519678	0.000579141	0.37
rs58363746	17	73850819	C	T	0.0211037	0.00355351	2.9e-09	0.00110204	0.000709113	0.12
rs6565585	17	79467597	C	T	0.0186137	0.00289359	1.3e-10	4.80449e-05	0.00057891	0.93
rs2251125	19	36044502	A	G	0.020957	0.00286994	2.8e-13	0.000747693	0.000573874	0.19
rs235314	21	46271452	C	T	0.0168772	0.00287982	4.6e-09	-0.000516767	0.000576556	0.37
rs5752746	22	28846580	A	T	-0.0159048	0.00287762	3.3e-08	-0.00137459	0.000573172	0.016
CAD->ALT
rs3737720	1	1241800	A	G	-0.000922255	0.00109832	0.4	-0.0102921	0.00550216	0.061
rs17338135	1	24286897	C	T	0.00109945	0.000580257	0.058	8.80487e-05	0.00288774	0.98
rs4846770	1	222795569	C	G	-0.00355006	0.000631225	1.9e-08	-0.000261655	0.00315048	0.93
rs17813250	4	3754715	C	G	0.000373408	0.000581657	0.52	-0.000302383	0.00290142	0.92
rs2068466	4	10181921	C	G	0.000361284	0.000618841	0.56	0.00787743	0.00308987	0.011
rs1332844	6	12889004	C	T	-0.00325232	0.000596104	4.9e-08	-0.00260362	0.0029965	0.38
rs12190287	6	134214525	C	G	0.0015834	0.000592593	0.0075	-0.000355839	0.00296755	0.9
rs3816861	6	168467737	G	A	-0.000514146	0.000697923	0.46	0.00207072	0.00350567	0.55
rs10252430	7	142339392	C	G	4.94241e-06	0.000579946	0.99	-0.00438884	0.00290137	0.13
9:140077639_G_A	9	140077639	G	A	0.000380444	0.000662439	0.57	0.000336623	0.00331003	0.92
rs12315504	12	133525734	T	C	-0.000487992	0.000590817	0.41	-0.00108739	0.00294852	0.71
rs7233989	18	70126	C	T	6.44581e-07	0.000988268	1	-0.00637535	0.00493034	0.2
rs4134826	19	7692076	T	C	0.000529407	0.000824966	0.52	-0.00103272	0.00408117	0.8
rs9616968	22	51211031	A	G	0.000365368	0.00112857	0.75	-0.000673123	0.0056341	0.9
